# Supplementary material for: Lake Ecosystem Robustness and Resilience Inferred from a Climate-Stressed Protistan Plankton Network
Source: Microorganisms. 2021 Mar 6;9(3):549. doi: 10.3390/microorganisms9030549 (PMC8001626; doi:10.3390/microorganisms9030549)
Supplement: Supplementary file 1 [file microorganisms-09-00549-s001.zip]

Archive with 7 entries (6 files):
- Table_S2.xlsx
- __MACOSX/
- __MACOSX/._Table_S2.xlsx
- Figure_S1.tiff
- __MACOSX/._Figure_S1.tiff
- Table_S1.xlsx
- __MACOSX/._Table_S1.xlsx
