# Supplementary material for: Lake Ecosystem Robustness and Resilience Inferred from a Climate-Stressed Protistan Plankton Network
Source: Microorganisms. 2021 Mar 6;9(3):549. doi: 10.3390/microorganisms9030549 (PMC8001626; doi:10.3390/microorganisms9030549)
Supplement: Supplementary file 1 [file microorganisms-09-00549-s001.zip › Table_S2.xlsx]

## Sheet: Table_S1
Environmental Parameter	Co-occurrence network	Articulation point	Degree
Coccoid cyanobacteria abundance	Warm season	no	16
Conductivity	Warm season	Articulation point	3
Diatom-related chlorophyll	Warm season	no	12
Oxygen saturation	Warm season	no	15
Water temperature	Warm season	no	34
Bacteria abundance	Cold season	Articulation point	55
Coccoid cyanobacteria abundance	Cold season	no	25
Conductivity	Cold season	Articulation point	37
High nuleic acid bacteria abundance	Cold season	no	2
Irradiance	Cold season	no	5
Oxygen concentration	Cold season	no	9
Oxygen saturation	Cold season	no	30
Planktothrix-related chlorophyll	Cold season	no	9
Secchi depth	Cold season	no	29
Total chlorophyll	Cold season	no	8
Water temperature	Cold season	Articulation point	47
