# Supplementary material for: Lake Ecosystem Robustness and Resilience Inferred from a Climate-Stressed Protistan Plankton Network
Source: Microorganisms. 2021 Mar 6;9(3):549. doi: 10.3390/microorganisms9030549 (PMC8001626; doi:10.3390/microorganisms9030549)
Supplement: Supplementary file 1 [file microorganisms-09-00549-s001.zip › Table_S1.xlsx]

## Sheet: Table_S2
Sample	Secchi depth [m]	Water temperature [°C]	Conductivity [µS/cm]	Oygen saturation [%]	Oygen concentration [mg/L]	Total chlorophyll a [µg/L]	Planktothrix related chlorophyll [µg/L]	Diatom related chlorophyll [µg/L]	Cryptophyte related chlorophyll [µg/L]	Irradiance [µmol/m2*s]	Bacteria [cells/L]	Coccoid cyanobacteria [cells/L]	HNA [cells/L]
14/03/13	3.4	6.4	279	96	11.8	12.9	11	0	0	36	1.45607e+06	2826.67	286449
14/03/27	2.9	7.6	279	102	12.2	11.5	9.7	1.1	0	37	2.42456e+06	6503.24	481899
14/04/10	3.7	7.3	279	111	13.3	32.1	28.2	1.3	0	0	1.88907e+06	4959.29	445569
14/04/30	7.5	13	278	111	11.7	7	0	6.1	0	24	1.43577e+06	5091.96	233834
14/05/14	4	11.7	279	104	11.3	11.2	6.7	3.4	0	23.2	1.97895e+06	5021.05	358336
14/05/28	8.5	15.7	277	108	10.7	2.5	0	1.9	0	37.3	3.55469e+06	5586.49	580909
14/06/11	7.6	20.7	275	114	10.2	1.1	0	0.8	0	306	1.77996e+06	31064.5	392914
14/06/25	7.7	21.4	268	110	9.8	2.1	0	1.6	0	109	1.87801e+06	63880.6	470401
14/07/09	6	20.1	255	113	10.2	2.9	0	2.9	0	55	2.22505e+06	128227	556675
14/07/23	4.75	20.7	249	122	10.9	4.9	0	4.1	0	42	3.38427e+06	96137.4	693424
14/08/06	2.5	21.4	242	119	10.5	3.6	0	3	0	108	3.32749e+06	62720.4	389640
14/08/20	3.6	19.5	245	114	10.5	10.2	7.9	0.1	0.1	29.5	4.24698e+06	92647.7	489897
14/09/03	4.7	18.8	248	111	10.3	5.5	3.1	1.6	0	40	2930540	40180	292420
14/09/17	4.5	19.3	243	117	10.7	1.8	0.2	1.6	0	129	3.28571e+06	36620.5	270679
14/09/30	5.4	18.6	245	114	10.7	2.4	0.9	1.3	0	23	2.92264e+06	43240.2	192610
14/10/14	5	17.7	245	108	10.3	8.3	6.4	0.7	0	46	2.5377e+06	16559.3	458372
14/10/29	4.1	14.4	260	89	9.1	12.6	10.5	0.6	0	26	1.82154e+06	723.294	432293
14/11/13	3.3	12.5	263	87	9.3	15.2	13.1	1	0	2.3	1.9933e+06	755.402	485797
14/11/26	3.4	11.3	268	87	9.5	16.4	14.7	0.2	0	3.3	2.11957e+06	160.233	542843
14/12/10	3.8	9.3	274	79	9.1	13.6	12.3	0.1	0	7.7	1.58317e+06	214.524	365586
15/01/07	5	6.8	286	73	8.9	9.3	8.6	0.3	0	11.4	1.45295e+06	272.035	147190
15/01/22	7.1	6.1	287	74	9.1	7.1	6.7	0.4	0	4.7	1.21415e+06	142.692	148176
15/02/04	6.5	5.6	289	72	9.1	6.5	6.1	0.4	0	13	1.08846e+06	91.7308	86706
15/02/18	7.9	5.1	288	72	9.1	5.2	4.8	0.1	0	23	966008	302.857	175021
15/03/17	5.5	5.2	289	81	10.3	6.1	5.3	0.4	0	41.8	1.27117e+06	219.31	122607
15/04/01	7.5	5.2	293	76	9.6	2.4	1.8	0.6	0	192	868128	578.182	129573
15/04/15	3.3	8.3	287	112	13.2	7.3	2.5	3.1	1.8	77.6	3.2176e+06	15196.6	463715
15/05/04	4	13.1	278	115	12.1	4.7	1.4	3.3	0	43	2.46686e+06	1033.5	385548
15/05/12	6	14.6	281	123	12.5	1.9	0	1.6	0	171	2.10692e+06	483.913	217749
15/05/26	9.5	15.7	280	104	10.4	1.2	0	0.9	0	101	3.649e+06	1048.84	296722
15/06/11	4.5	19.7	280	111	10.1	4.2	0	4.2	0	184	2.54163e+06	15393	222923
15/06/25	4.5	18.3	261	114	10.7	2.5	0	2.2	0	87	2.80739e+06	42789.4	903488
15/07/09	6	22.5	252	123	10.6	1.8	0	1.8	0	135	2.46968e+06	25316.5	391840
15/07/29	4.5	22.1	244	113	9.8	2.3	0	2.1	0	40	3.29781e+06	24205	292074
15/08/11	4	23.7	230	120	10.1	1.5	0	1	0	132	2.86218e+06	55829.9	363648
15/08/26	6.75	21.9	228	111	9.7	0.9	0	0.9	0	253	2.8806e+06	21962.8	461982
15/09/08	5.5	20.8	225	109	9.8	1.8	0.5	1.3	0	192	4.03401e+06	90644.1	787421
15/09/22	5.5	18.9	219	111	10.3	4.5	3.5	0	0.2	60	3.41852e+06	73953.9	642142
15/10/06	5.25	16.7	221	108	10.5	4.3	2.9	0.7	0.7	85	3068230	34080	239790
15/10/21	3	13.7	229	98	10.2	13.2	12.1	0	0	5.7	2553820	750	463860
15/11/03	3	12.9	233	100	10.5	14.6	13.3	0.4	0	4.8	2.64483e+06	1050.36	595257
15/11/17	2.5	12.2	236	99	10.6	18.2	16.9	0.5	0	4.8	3.3771e+06	1616.95	779711
15/12/02	3.1	9.1	261	76	8.8	10.9	9.8	0.5	0	8.6	2.76352e+06	1225.91	598716
15/12/16	4	8	265	73	8.7	9.1	8.5	0.3	0	10.6	2.4987e+06	1599.14	546805
16/01/06	4.6	7.2	270	75.5	9.1	8.5	8.1	0.1	0	8.2	2508490	1352.41	609153
16/01/20	5.9	6.1	279	71.8	8.9	5.8	5.6	0.1	0	3	1.78109e+06	1600.39	445439
16/02/03	6.5	6	281	75.7	9.4	5.3	4.9	0.2	0	3	1.49479e+06	2762.12	427669
16/02/17	7	5.6	284	75.7	9.5	3.7	3.4	0.3	0	7.6	1.59692e+06	1585.23	440740
16/03/01	6.2	5.4	283	80.2	10.1	4.2	3.8	0	0	32.7	1.26371e+06	1464.94	331982
16/03/15	6	5.4	284	86.3	10.9	3.2	2.6	0.1	0	76	1.64488e+06	1334.46	483086
16/03/30	4.4	6	285	91.9	11.4	6.8	5.4	0.6	0.1	26	1.79759e+06	2889.02	558277
16/04/13	2.85	9	283	112.1	13	8.1	3.4	2.8	1.8	70	3.33175e+06	17424.9	1.0255e+06
16/04/27	3	7.6	282	94.9	11.4	7.8	6.2	0.4	0	19.9	2.21748e+06	5575.19	779396
16/05/10	5	12.2	281	116.2	12.4	3.3	0.8	2.3	0	28.3	2.25388e+06	4426.56	656047
16/05/26	7.5	13.8	283	106	11	1.1	0	1.1	0	250	3.51774e+06	4353.88	700905
16/06/07	11.2	16.5	282	105.9	10.3	0.7	0	0.3	0	90	3.23716e+06	3569.57	510712
16/06/22	9.2	17	276	105	10.1	1.3	0	1.3	0	210	3.76009e+06	10423.3	619384
16/07/05	5	20.3	272	116	10.5	2.1	0	1.6	0	225	2.18681e+06	40458.2	566612
16/07/20	3.6	20.9	258	125.6	11.2	2.8	0	2.4	0	146	2.69741e+06	112683	753900
16/08/03	2.4	23.1	243	120.7	10.3	2.6	0	2.6	0	89.8	3.81287e+06	214177	608686
16/08/17	3	22	237	118.7	10.4	1.7	0	1.3	0	65	2849439	296111	629916
16/08/31	4.7	23.6	231	112.9	9.6	0.7	0	0.7	0	145	3830575	108364	164120
16/09/14	5.5	23.3	229	112	9.6	0.5	0	0.5	0	166	3.72629e+06	53106	60388.2
16/09/27	6.25	20	232	112.3	10.2	0.7	0.1	0.6	0	13.7	3838949	82150	120596
16/10/12	4.9	15.6	235	99.5	9.9	4.5	4	0.5	0	37	3.0515e+06	60345.8	109848
16/10/26	4	13.8	241	94.7	9.8	8.4	7.3	0.5	0	1.6	3.46621e+06	8829.8	87492.4
16/11/16	2.8	10.4	253	85.8	9.6	11.8	10.5	0.5	0	10	1710313	1144	324357
16/11/30	3.3	8.6	259	84.8	9.9	12	10.6	0.9	0	5.5	1979329	242	245377
16/12/14	3.6	7.4	265	77.9	9.4	10.6	9.4	0.7	0	4.1	1997303	77	186021
17/01/11	5.7	5.7	273	73.4	9.2	6.2	5.9	0.1	0	8.5	838552	33	72633
17/01/25	6.3	4.9	277	74.3	9.5	5.5	4.9	0	0.6	8.7	993527	0	511588
17/02/08	5.8	4.7	275	76	9.8	6	5.7	0.3	0	13.9	905781	1484	449164
17/02/21	5	4.8	274	80.9	10.4	6.1	5.6	0	0	14.4	1.14523e+06	710.2	464958
